# Supplementary material for: Composition of pathogenic microorganism in chronic osteomyelitis based on metagenomic sequencing and its application value in etiological diagnosis
Source: BMC Microbiol. 2023 Oct 28;23:313. doi: 10.1186/s12866-023-03046-x (PMC10612345; doi:10.1186/s12866-023-03046-x)
Supplement: Supplementary file 1 — Supplementary Material 1 [file 12866_2023_3046_MOESM1_ESM.xlsx]

## Sheet: Supplemental File
Supplemental File 1 Clinical characteristics and detection results of 50 patients with chronic osteomyelitis.
Patient NO.	Characteristic					Pathological findings	Microbiology Results		mNGS Results
	Gende	Age	Clinical diagnosis	Etiology	History	Description of the inflammatory response	Smear results	Species	Final Metagenomics Interpretation	Total number of sequencing reads	Number of sequences that can be compared to the database
2	Male	34	Osteomyelitis of the right femur	Postoperative infection of femoral fracture	Two fractures and 2 internal fixations of the right femur	Chronic granulomatous inflammation of the subcutaneous tissue with focal purulent inflammatory changes	Negative	Negative	Not detected	13641825	367
3	Male	36	Osteomyelitis of the right heel bone	Infection of the sole of the foot with skin breakdown and invasion of the heel bone	Lumbar spine surgery, bipedal ankle orthopedics	Multiple neutrophil and plasma cell infiltration in the dermis and subcutaneous tissue	Gram-positive coccus	Staphylococcus aureus	Staphylococcus aureus、Facklamia hominis、Finegolida magna、Corynebacterium minutissimum	17107227	1330
4	Male	65	Osteomyelitis of the left heel bone	Postoperative infection of an open heel fracture	Left heel fracture, 2 surgeries	Few chronic inflammatory cells infiltrate fibrous connective tissue	Gram-negative bacilli	Escherichia coli	Escherichia coli、Peptoniphilus harei、Finegolida magna	17743780	7215
6	Male	53	Osteomyelitis of the right tibia	Postoperative infection of open tibial fracture	Open fracture of the right tibia, multiple surgeries, hypertension	Fibrofatty tissue hyperplasia with degeneration and necrosis	Gram-positive coccus	Staphylococcus aureus	Staphylococcus aureus	15775848	6249
8	Female	32	Osteomyelitis of the right femur	Hematogenous osteomyelitis of the femur	None	Fibrous connective tissue hyperplasia with minor chronic inflammatory cell infiltration	Gram-positive coccus	Staphylococcus aureus	Staphylococcus aureus	14614405	3613
9	Male	60	Sternal osteomyelitis	Infection after open-heart surgery	Cardiac coronary artery bypass surgery, hypertension	Large infiltration of chronic inflammatory cells in fibrous connective tissue	Negative	Negative	Corynebacterium accolens、Staphylococcus aureus、Dolosigranulum pigrum、Propionibacterium granulosum	18408567	10398
10	Male	59	Sternal osteomyelitis	Infection after open-heart surgery	Cardiac coronary artery bypass surgery, multiple debridements, hypertension	Chronic granulomatous inflammation of the dermis with focal necrosis	Negative	Negative	Not detected	12345290	384
12	Female	65	Infection around the right hip prosthesis	Infection after hip arthroplasty	Right hip replacement, hypertension, cerebral hemorrhage	Chronic inflammatory cells and minor infiltration of multinucleated giant cells in fibrous connective tissue	Negative	Negative	Not detected	11696744	49
13	Male	59	Septic arthritis of the left knee, osteomyelitis of the left tibia	Hematogenous osteomyelitis of the tibia	None	Chronic granulomatous inflammation of synovial tissue with multinucleated giant cell infiltration, not excluding tuberculosis	Negative	Negative	Mycobacterium tuberculosis complex	13315816	90
15	Male	62	Postoperative osteomyelitis after left femoral condyle fracture	Infection after internal fixation of femoral fracture	Intercondylar fracture of the left femur, multiple surgeries, diabetes	Intercondylar fracture of the left femur, multiple surgeries, diabetes	Negative	Negative	Not detected	13487872	107
16	Male	11	Osteomyelitis of the left femur	Infection after internal fixation of femoral fracture	Left femur fracture, internal fixation	Fibrous tissue hyperplasia in the bone marrow cavity with massive acute and chronic inflammatory cell infiltration	Gram-positive coccus	Staphylococcus aureus	Staphylococcus aureus	15062289	1814
17	Male	60	Osteomyelitis of the right tibia	Postoperative infection of open tibial fracture	Open fracture of the right tibia, multiple surgeries, hypertension, diabetes	Not sent for examination	Gram-positive coccus	Staphylococcus aureus、Enterococcus faecium	Staphylococcus aureus、Enterococcus faecium	11190132	2243
18	Male	50	Osteomyelitis of the right tibia	Infection after internal fixation of tibial fracture	Right tibial fracture, multiple surgeries, hypertension, diabetes	Not sent for examination	Negative	Negative	Not detected	11462908	126
19	Male	71	Postoperative osteomyelitis after right tibial fracture	Postoperative infection of tibial fracture	Open fracture of right tibia, multiple debridements, diabetes	Inflammatory necrotic tissue with the proliferation of inflammatory granulation tissue was seen within the fibrous tissue	Negative	Negative	Fusobacterium nucleatum、Prevotella melaninogenica	15370197	936
20	Female	68	Osteomyelitis of the right metatarsal bone	Soft tissue infection invading bone infection	History of thyroid and appendectomy, hypertension	Inter-trabecular fibrous tissue hyperplasia with chronic inflammatory cell infiltration in bone	Negative	Negative	Not detected	10431422	80
21	Male	16	Osteomyelitis of the left heel bone	Postoperative infection of open heel fracture	Multiple fractures and multiple surgeries throughout the body	Fibrous tissue with chronic inflammatory cell infiltration	Negative	Negative	Not detected	12385411	240
22	Male	26	Sternal osteomyelitis	Infection after open-heart surgery	Congenital heart disease repair, debridement	Acute and chronic inflammatory cell infiltration is seen in the surrounding soft tissues	Gram-positive coccus	Staphylococcus epidermidis、Achromobacter xylosoxidans	Staphylococcus epidermidis、Achromobacter xylosoxidans	9998121	431
23	Male	56	Osteomyelitis of the right fibula	Postoperative infection of the fibula fracture	Right fibula fracture surgery, multiple surgeries, hypertension, diabetes	Not sent for examination	Negative	Corynebacterium striatum	Corynebacterium striatum	14347775	260
24	Male	47	Osteomyelitis of the 3rd metatarsal bone of the left foot	Traumatic soft tissue infection invading bone infection	Left foot debridement	Dermal fibrous tissue hyperplasia with acute and chronic inflammatory cell infiltration	Negative	Staphylococcus epidermidis	Staphylococcus epidermidis	18452492	19694
25	Male	63	Osteomyelitis of the right heel bone	Postoperative infection of open fracture of the right foot	Open fracture and internal fixation of the right heel, diabetes mellitus	Dermal fibrous tissue hyperplasia with focal chronic inflammatory cell infiltration	Negative	Proteus mirabilis	Not detected	13623741	60
26	Female	58	Osteomyelitis of the right femur	Postoperative infection of femoral fracture	Right femur fracture, internal fixation	Multiple acute and chronic inflammatory cell infiltrates were observed in the fibrous tissue	Negative	European actinomycetes、Finegolida magna	European actinomycetes、Finegolida magna	14513056	1500
27	Male	46	Osteomyelitis of the right femur	Postoperative infection of femoral fracture	Right femur fracture and internal fixation, liver cirrhosis	Fibrous tissue hyperplasia around bone trabeculae with a small amount of acute and chronic inflammatory cell infiltration	Gram-positive coccus	Staphylococcus aureus	Staphylococcus aureus	14341880	4987
28	Female	69	Infection after internal fixation of right tibial fracture, right tibial osteomyelitis	Postoperative infection of tibiofibular fracture	Right tibiofibular fracture, internal fixation, hypertension, diabetes mellitus	Localized chronic ulcerative inflammatory changes of necrotic tissue	Gram-positive coccus	Staphylococcus aureus	Staphylococcus aureus	16291997	2112
29	Male	27	Osteomyelitis of the left tibiofibula	Postoperative infection of tibiofibular fracture	Left tibiofibular fracture, multiple surgeries	Fibrous tissue hyperplasia with acute and chronic inflammatory cell infiltration	Gram-positive coccus	Staphylococcus aureus、Streptococcus dysgalactiae	Staphylococcus aureus、Streptococcus dysgalactiae	12560372	1087
30	Male	50	Osteomyelitis of the left tibia	Hematogenous osteomyelitis of the tibia	Appendectomy, hypertension	Bone marrow fibrous tissue hyperplasia with lamellar lymphocytic infiltration	Negative	Staphylococcus aureus	Staphylococcus aureus	14261285	4327
31	Male	62	Osteomyelitis of the left tibia	Postoperative infection of tibial fracture	Left tibia fracture, multiple surgeries	Interstitial fibrous tissue and small vessel hyperplasia with chronic inflammatory infiltration	Negative	Finegolida magna	Finegolida magna	15489932	19521
32	Male	67	Osteomyelitis of the left heel bone	Postoperative infection of a heel fracture	Fracture of the left heel and multiple debridements	Not sent for examination	Gram-positive coccus	Staphylococcus aureus	Staphylococcus aureus	3458968	3549
33	Male	12	Osteomyelitis of the right tibia	Hematogenous osteomyelitis of the tibia	Right knee trauma	Intramedullary fibrous tissue hyperplasia with lymphocyte and plasma cell infiltration in bone tissue	Negative	Negative	Not detected	15934694	27912
34	Male	45	Osteomyelitis of the left humerus	Infection after internal fixation of humeral fracture	Left humerus fracture, internal fixation, diabetes mellitus	Chronic inflammatory cell infiltration was seen in proliferating fibrous tissue	Gram-positive coccus	Staphylococcus aureus	Staphylococcus aureus	12199805	16484
35	Male	11	Osteomyelitis of the right femur	Postoperative infection of femoral fracture	Right femur fracture, internal fixation, debridement	Multinucleated giant cell reaction in some areas of fibromuscular tissue	Negative	Staphylococcus aureus	Staphylococcus hominis、Staphylococcus aureus	15152653	22430
36	Female	70	Osteomyelitis of the right humeral condyle	Infection invading bone after soft tissue trauma	Right humeral osteotomy and drainage, hypertension	Chronic inflammatory cell infiltration was seen in bone tissue	Negative	Staphylococcus epidermidis	Staphylococcus epidermidis	15252236	2031
37	Male	73	Osteomyelitis of the left tibia	Infection after internal fixation of tibial fracture	Multiple debridements of the left tibia, hypertension, diabetes	Fibrous tissue hyperplasia and chronic inflammatory cell infiltration in the bone marrow cavity	Negative	Negative	Not detected	13671927	17505
38	Female	61	Septic arthritis of the left knee and osteomyelitis of the left tibia	Infection after arthroscopic knee surgery	History of arthroscopic surgery of the left knee	Fibrous tissue hyperplasia with chronic inflammatory cell infiltration	Gram-positive coccus	Staphylococcus aureus	Staphylococcus aureus	16335926	25341
39	Male	52	Osteomyelitis of the right foot tarsus	Soft tissue infection invading the tarsal bone infection	Multiple incisions and drainage after right dorsal foot trauma, diabetes mellitus	Inter-trabecular fibrous tissue hyperplasia with scattered acute and chronic inflammatory cell infiltration	Gram-positive coccus	Staphylococcus aureus	Staphylococcus aureus	16727107	7534
40	Male	45	Osteomyelitis of the left talus	Infection of the internal fixation of the talus	Left talus fracture and internal fixation	Fibrous tissue and small blood vessel hyperplasia with lymphocyte and plasma cell infiltration in the bone marrow cavity	Negative	Negative	Not detected	13451106	4209
41	Female	16	Osteomyelitis of the distal end of the right femur	Hematogenous osteomyelitis of the femur	History of right femoral debridement, pulpitis attack	Fibrous tissue hyperplasia with lymphocyte, plasma cell, and neutrophil infiltration in the bone marrow cavity	Negative	Negative	Not detected	13963081	24910
42	Male	54	Osteomyelitis of the left tibia	Hematogenous osteomyelitis of the tibia	Skin breakdown of the left ankle medial test	Fibrous tissue hyperplasia with proliferating vessels and inflammatory cell infiltration in the bone marrow cavity	Negative	Negative	Not detected	10243183	17883
43	Male	64	Osteomyelitis of the left tibia	Postoperative infection of tibial fracture	Left tibia fracture, multiple surgeries, hypertension	Fibrous tissue hyperplasia with inflammatory cell infiltration in the bone marrow cavity	Negative	Escherichia coli	Escherichia coli	14295502	39116
44	Male	35	Infected bone nonunion after right tibiofibular fracture and osteomyelitis of the left tibia	Postoperative infection of tibial fracture	Open fracture of the right tibiofibula, multiple surgeries	Fibrous hyperplasia of bone marrow tissue with chronic inflammatory cell infiltration	Negative	Staphylococcus epidermidis	Staphylococcus epidermidis	15117756	264631
45	Male	52	Osteomyelitis of the left tibia	Postoperative infection of tibial fracture	Left tibial fracture and internal fixation, cervical spondylosis	A small amount of chronic inflammatory cell infiltration was seen in the fatty tissue between the bone trabeculae	Gram-positive coccus、Gram-negative bacilli	Serratia marcescens、Staphylococcus epidermidis	Serratia marcescens、Staphylococcus epidermidis	14096585	146814
46	Male	56	Osteomyelitis of the right heel bone	Postoperative infection of a heel fracture	Right heel fracture, multiple surgeries, diabetes mellitus	Inter-trabecular fibrous tissue hyperplasia with vitreous degeneration and chronic inflammatory cell infiltration in bone trabeculae	Negative	Negative	Not detected	14644449	41
47	Male	50	Sternal osteomyelitis	Infection after open-heart surgery	Cardiac coronary artery bypass, debridement, diabetes	Bone tissue with acute and chronic inflammatory cells and plasma cell infiltration	Negative	Staphylococcus aureus	Staphylococcus aureus	21965045	797
48	Female	72	Osteomyelitis of the right thumb bone	Postoperative infection of the finger bone	Right thumb debridement and bone grafting, coronary artery disease, depression	Chronic granulomatous inflammation seen in the bone marrow cavity with negative antacid staining	Negative	Negative	Mycobacterium tuberculosis complex	17173103	359
49	Female	38	Sternal osteomyelitis	Infection after open-heart surgery	Tricuspid valvuloplasty, incisional debridement	Chronic inflammatory cell infiltration in extracellular fibrous tissue	Negative	Negative	Staphylococcus aureus	17972482	10750
50	Male	12	Osteomyelitis of the right ulna	Postoperative infection of the ulnar fracture	Right ulna fracture, internal fixation	Fibrous tissue hyperplasia with chronic inflammatory cell infiltration is seen in the bone marrow cavity	Negative	Negative	Not detected	17018558	33
51	Male	32	Osteomyelitis of the right femur	Postoperative infection of femoral fracture	Comminuted fracture of right femur, internal fixation, debridement	Fibrous tissue hyperplasia in the bone marrow cavity with numerous lymphocytes and neutrophils infiltration	Negative	Staphylococcus aureus	Staphylococcus aureus	19768050	109
52	Male	67	Osteomyelitis of the right tibia	Postoperative infection of tibial fracture	Right tibial fracture, multiple debridements	Chronic purulent inflammation of the skin tissue	Yeast	Candida parapsilosis	Candida parapsilosis	17824897	30908
53	Male	13	Osteomyelitis of the right heel bone	Soft tissue infection invading the heel bone infection	Post-traumatic debridement of the right foot	A large number of plasma cells, neutrophils, and lymphocytes infiltrated between bone trabeculae	Negative	Negative	Not detected	16667662	285
54	Male	39	Osteomyelitis of the left femur	Postoperative infection of femoral fracture	Left femur fracture, internal fixation	Chronic purulent inflammation of fibrous tissue	Negative	Negative	Staphylococcus aureus	16397823	224
55	Male	34	Osteomyelitis of the right humerus	Postoperative infection of humeral fracture	Right humerus fracture and internal fixation	Not sent for examination	Negative	Negative	Propionibacterium avium、Anaerococcus octavius	16880436	257627
